# Supplementary material for: Effect of Interactions between Phosphorus and Light Intensity on Metabolite Compositions in Tea Cultivar Longjing43
Source: Int J Mol Sci. 2022 Dec 2;23(23):15194. doi: 10.3390/ijms232315194 (PMC9740319; doi:10.3390/ijms232315194)
Supplement: Supplementary file 1 [file ijms-23-15194-s001.zip]

Archive with 2 entries (2 files):
- ijms-2041895-supplementary figures.pdf
- ijms-2041895-supplementary tables.pdf
